# Supplementary material for: AA h BN crystal, basic structure of boron nitride nanotubes
Source: IUCrJ. 2021 Oct 16;8(Pt 6):1018–23. doi: 10.1107/S2052252521009118 (PMC8562660; doi:10.1107/S2052252521009118)
Supplement: Supplementary file 1 [file m-08-01018-sup1.cif]

data_I
#==============================================================================

# PROCESSING SUMMARY (IUCr Office Use Only)

_journal_date_recd_electronic      2021-05-26
_journal_date_to_coeditor         ?
_journal_date_from_coeditor       ?
_journal_date_accepted     2021-09-03
_journal_date_printers_first      ?
_journal_date_printers_final      ?
_journal_date_proofs_out          ?
_journal_date_proofs_in           ?
_journal_coeditor_name            ?
_journal_coeditor_code      CT5015SUP1
_journal_coeditor_notes
; ?
;
_journal_paper_category      FA
_journal_techeditor_code      M210911
_iucr_compatibility_tag          ACTA95
_journal_techeditor_notes  
;
;
_journal_coden_ASTM               ?
_journal_name_full                ?
_journal_year                     ?
_journal_volume                   ?
_journal_issue                    ?
_journal_page_first               ?
_journal_page_last                ?
_journal_suppl_publ_number        ?
_journal_suppl_publ_pages         ?

#==============================================================================

_audit_creation_method         'generated by CrystalMaker 9.2.9f1'
_publ_section_comment
;
Data generated by CrystalMaker X for Windows 

;
_cell_length_a                   2.4600(0)
_cell_length_b                   4.2600(0)
_cell_length_c                   6.8800(0)
_cell_angle_alpha               90.0000(0)
_cell_angle_beta                90.0000(0)
_cell_angle_gamma               90.0000(0)

_symmetry_space_group_name_H-M     'P m n 21'
_symmetry_Int_Tables_number         31
_symmetry_cell_setting             orthorhombic
loop_
_symmetry_equiv_pos_as_xyz
'+x,+y,+z'
'1/2-x,-y,1/2+z'
'1/2+x,-y,1/2+z'
'-x,+y,+z'

loop_
_atom_site_label
_atom_site_type_symbol
_atom_site_occupancy
_atom_site_fract_x
_atom_site_fract_y
_atom_site_fract_z
    B1     B 1.0000      0.0000    0.6667    0.5000
    B2     B 1.0000      0.0000    0.8333    0.0000
    N1     N 1.0000      0.5000    0.8333    0.5000
    N2     N 1.0000      0.5000    0.6667    0.0000
