# Supplementary material for: AA h BN crystal, basic structure of boron nitride nanotubes
Source: IUCrJ. 2021 Oct 16;8(Pt 6):1018–23. doi: 10.1107/S2052252521009118 (PMC8562660; doi:10.1107/S2052252521009118)
Supplement: Supplementary file 3 [file m-08-01018-sup3.txt]

************************************************************************
Output generated by CrystalDiffract 6 for Windows                       
Copyright (c) 1996-2018 CrystalMaker Software Limited (crystalmaker.com)
************************************************************************
This file looks best in a non-proportional font, e.g., Courier

ref no.   h   k   l   d(hkl)    Phase       Lp     F(Re)    F(Im)  Intensity

[   1]    0   0   2   3.4400    0.000     9.26    35.39     0.00  1.63063e+01
[   2]    1   1   0   2.1303   90.000     3.17     0.00     5.73  2.92673e-01
[   3]    0   2   0   2.1300  180.000     3.17   -12.83     0.00  7.33843e-01
[   4]    1   1   1   2.0350    0.000     2.84    12.34     0.00  2.43855e+00
[   5]    0   2   1   2.0347   90.000     2.84     0.00     5.48  2.40568e-01
[   6]    1   1   2   1.8111   90.000     2.15     0.00     4.81  2.79752e-01
[   7]    0   2   2   1.8110  180.000     2.15   -11.18     0.00  7.56085e-01
[   8]    0   0   4   1.7200    0.000     1.89    21.37     0.00  1.21673e+00
[   9]    1   1   3   1.5608    0.000     1.49     9.81     0.00  8.07560e-01
[  10]    0   2   3   1.5607   90.000     1.49     0.00     3.87  6.27450e-02
[  11]    1   1   4   1.3383   90.000     1.03     0.00     2.89  4.84360e-02
[  12]    0   2   4   1.3382  180.000     1.03    -8.62     0.00  2.14875e-01
[  13]    2   0   0   1.2300    0.000     0.86    16.11     0.00  3.12185e-01
[  14]    1   3   0   1.2298  270.000     0.86     0.00     0.00  7.26227e-09
[  15]    1   3   1   1.2106  180.000     0.83   -15.91     0.00  1.18108e+00
[  16]    2   0   2   1.1582    0.000     0.77    15.38     0.00  5.10542e-01
[  17]    1   3   2   1.1580  270.000     0.77     0.00     0.00  9.72006e-09
[  18]    1   1   5   1.1559    0.000     0.76     7.68     0.00  2.53497e-01
[  19]    0   2   5   1.1558   90.000     0.76     0.00     2.06  9.10872e-03
[  20]    0   0   6   1.1467    0.000     0.76    15.27     0.00  2.47591e-01
[  21]    1   3   3   1.0838  180.000     0.70   -14.66     0.00  8.50599e-01
[  22]    2   2   0   1.0652  180.000     0.69    -7.25     0.00  1.02428e-01
[  23]    0   4   0   1.0650  180.000     0.69    -7.23     0.00  5.09754e-02
[  24]    2   2   1   1.0526   90.000     0.69     0.00     1.62  1.02017e-02
[  25]    0   4   1   1.0525  270.000     0.69     0.00    -1.62  5.10408e-03
[  26]    2   2   2   1.0175  180.000     0.68    -7.02     0.00  1.89145e-01
[  27]    0   4   2   1.0174  180.000     0.68    -7.01     0.00  9.41445e-02
[  28]    1   1   6   1.0097   90.000     0.68     0.00     1.46  8.20453e-03
[  29]    0   2   6   1.0097  180.000     0.68    -6.99     0.00  9.36442e-02
[  30]    2   0   4   1.0005    0.000     0.68    13.88     0.00  3.70258e-01
[  31]    1   3   4   1.0004  270.000     0.68     0.00     0.00  4.13530e-09
[  32]    2   2   3    .9660   90.000     0.70     0.00     1.31  6.79863e-03
[  33]    0   4   3    .9659  270.000     0.70     0.00    -1.31  3.40276e-03
[  34]    1   3   5    .9170  180.000     0.76   -13.12     0.00  7.39285e-01
[  35]    2   2   4    .9056  180.000     0.79    -6.51     0.00  1.88200e-01
[  36]    0   4   4    .9055  180.000     0.79    -6.50     0.00  9.37064e-02
[  37]    1   1   7    .8925    0.000     0.82     6.45     0.00  1.92757e-01
[  38]    0   2   7    .8924   90.000     0.82     0.00     1.12  2.88164e-03
[  39]    0   0   8    .8600    0.000     0.96    12.62     0.00  2.14138e-01
[  40]    2   2   5    .8423   90.000     1.07     0.00     1.02  6.29649e-03
[  41]    0   4   5    .8422  270.000     1.07     0.00    -1.02  3.15391e-03
[  42]    2   0   6    .8387    0.000     1.10    12.43     0.00  4.78939e-01
[  43]    1   3   6    .8387  270.000     1.10     0.00     0.00  3.37378e-09
[  44]    3   1   0    .8052   90.000     1.58     0.00     0.98  4.24876e-03
[  45]    2   4   0    .8051  180.000     1.59    -6.06     0.00  1.63596e-01
[  46]    1   5   0    .8051  270.000     1.59     0.00    -0.98  4.25043e-03
[  47]    3   1   1    .7998    0.000     1.73     6.04     0.00  3.55823e-01
[  48]    2   4   1    .7997  270.000     1.74     0.00    -0.97  9.23410e-03
[  49]    1   5   1    .7996    0.000     1.74     6.05     0.00  3.58173e-01
[  50]    1   1   8    .7975   90.000     1.81     0.00     0.97  9.58310e-03
[  51]    0   2   8    .7975  180.000     1.81    -6.04     0.00  1.85574e-01
[  52]    3   1   2    .7840   90.000     2.59     0.00     0.96  1.34442e-02
[  53]    2   4   2    .7839  180.000     2.60    -5.96     0.00  5.19464e-01
[  54]    1   5   2    .7839  270.000     2.60     0.00    -0.96  1.34870e-02
[  55]    2   2   6    .7804  180.000     3.03    -5.96     0.00  6.05736e-01
[  56]    0   4   6    .7803  180.000     3.04    -5.95     0.00  3.02480e-01
